# Supplementary material for: Direct, rapid antimicrobial susceptibility test from positive blood cultures based on microscopic imaging analysis
Source: Sci Rep. 2017 Apr 25;7:1148. doi: 10.1038/s41598-017-01278-2 (PMC5430693; doi:10.1038/s41598-017-01278-2)
Supplement: Supplementary file 2 — Data file S1 [file 41598_2017_1278_MOESM2_ESM.xls]

## Sheet: Blood culture information
Positive blood culture bottles information
The bottle abbreviations are FXA (Bactec FX aerobe), FXN (Bactec FX anaerobe), FXP (Bactec FX Pediatric), BFA (BacT/ALERT FA Aerobe) and BSN (BacT/ALERT SN Anaerobe).
Sample number	Gram ID	ID from MALDI-TOF MS	Duplicated Sample number	Sample Type	Bottle
1	GN	Escherichia coli		Blood, Peripheral	BSN
2	GP	Staphylococcus aureus		Blood, Peripheral	BFA
3	GP	Enterococcus faecium		Blood, Peripheral	BSN
4	GP	Enterococcus faecium	3	Blood, Peripheral	BSN
5	GN	Pseudomonas aeruginosa		Blood, Peripheral	FXA
6	GN	Pseudomonas aeruginosa		Ascitic	BFA
7	GP	Staphylococcus aureus		Blood, Central Catheter	BFA
8	GN	Escherichia coli		Blood, Peripheral	FXN
9	GN	Escherichia coli	8	Blood, Peripheral	FXN
10	GN	Escherichia coli		Blood, Peripheral	BSN
11	GN	E. aerogenes		Blood, Peripheral	BSN
12	GN	Klebsiella pneumoniae		Blood, Peripheral	FXN
13	GN	Escherichia coli		Blood, Peripheral	BSN
14	GN	Klebsiella pneumoniae		Blood, Hickman-White	FXN
15	GN	Klebsiella pneumoniae	14	Blood, Peripheral	FXN
16	GN	Klebsiella pneumoniae	14	Blood, Peripheral	FXN
17	GN	Klebsiella pneumoniae	14	Blood, Hickman-Red	FXN
18	GN	Escherichia coli		Blood, Peripheral	FXN
19	GN	Escherichia coli	18	Blood, Peripheral	FXN
20	GP	Enterococcus faecium		Blood, Peripheral	BFA
21	GN	Escherichia coli		Blood, Peripheral	FXN
22	GN	Escherichia coli	21	Blood, Peripheral	FXN
23	GP	Staphylococcus epidermidis		Blood, Peripheral	BSN
24	GN	Escherichia coli		Blood, Peripheral	FXA
25	GN	Proteus mirabilis		Blood, Peripheral	BSN
26	GP	Staphylococcus aureus		Blood, Central Catheter	BFA
27	GN	Escherichia coli		Blood, Peripheral	FXA
28	GP	Staphylococcus haemolyticus		Blood, Hickman-Red	BFA
29	GP	Staphylococcus haemolyticus	28	Blood, Peripheral	BFA
30	GP	Staphylococcus haemolyticus	28	Blood, Peripheral	BFA
31	GP	Staphylococcus haemolyticus	28	Blood, Hickman-White	BFA
32	GP	Staphylococcus epidermidis		Blood, Hickman-Blue	BFA
33	GP	Enterococcus faecalis		Blood, Peripheral	FXN
34	GP	Staphylococcus hominis		Blood, Peripheral	BFA
35	GP	Staphylococcus aureus		Peritosol (Dialysis fluid)	BFA
36	GN	Serratia marcescens		Blood, Peripheral	BSN
37	GN	Serratia marcescens	36	Blood, Peripheral	BFA
38	GP	Staphylococcus aureus		Peritosol (Dialysis fluid)	BFA
39	GN	Klebsiella pneumoniae		Blood, Peripheral	FXA
40	GN	Klebsiella pneumoniae	39	Blood, Peripheral	FXA
41	GP	Staphylococcus haemolyticus		Blood, Peripheral	BFA
42	GP	Staphylococcus haemolyticus	41	Blood, Hickman-Red	BSN
43	GP	Staphylococcus haemolyticus	41	Blood, Peripheral	BFA
44	GP	Staphylococcus haemolyticus	41	Blood, Hickman-White	BFA
45	GP	Staphylococcus epidermidis		Blood, Central Catheter	BFA
46	GN	Escherichia coli		Blood, Peripheral	FXN
47	GN	Citrobacter freundii		Blood, Peripheral	FXN
48	GP	Staphylococcus epidermidis		Blood, Peripheral	FXN
49	GP	Staphylococcus aureus		Blood, Peripheral	BFA
50	GN	Klebsiella pneumoniae		Blood, Central Catheter	BFA
51	GP	Staphylococcus aureus		Blood, Hickman-Red	BFA
52	GP	Staphylococcus aureus	51	Blood, Peripheral	BFA
53	GN	Klebsiella oxytoca		Blood, Hickman-Red	FXN
54	GN	Pseudomonas aeruginosa		Ascitic	BFA
55	GP	Staphylococcus aureus		Blood, Peripheral	BFA
56	GP	Staphylococcus epidermidis		Blood, Central Catheter	BFA
57	GP	Staphylococcus epidermidis	56	Blood, Central Catheter	BFA
58	GP	Enterococcus faecium		Blood, Hickman-White	BSN
59	GP	Enterococcus faecium	58	Blood, Hickman-Red	BFA
60	GP	Enterococcus faecium		Blood, Central Catheter	BFA
61	GP	Staphylococcus epidermidis		Blood, Peripheral	BFA
62	GP	Staphylococcus epidermidis		Peritosol (Dialysis fluid)	BFA
63	GN	Citrobacter freundii		Blood, Peripheral	FXA
64	GN	Escherichia coli		Others	BFA
65	GP	Enterococcus faecalis		Blood, Central Catheter	BFA
66	GP	Enterococcus faecalis	65	Blood, Peripheral	BFA
67	GP	Enterococcus faecalis	65	Blood, Peripheral	BSN
68	GP	Staphylococcus hominis		Blood, Central Catheter	BFA
69	GN	Klebsiella pneumoniae		Blood, Central Catheter	FXN
70	GN	Escherichia coli		Blood, Peripheral	BSN
71	GN	Escherichia coli		Pleural	BFA
72	GN	Escherichia coli		Blood, Peripheral	BSN
73	GP	Enterococcus faecalis		Blood, Central Catheter	BFA
74	GP	Enterococcus faecalis	73	Blood, Peripheral	BFA
75	GN	Escherichia coli		Blood, Peripheral	BSN
76	GN	Enterobacter hormaechei		Blood, Peripheral	BSN
77	GP	Enterococcus faecium		Blood, Peripheral	FXA
78	GN	Klebsiella pneumoniae		Others	BFA
79	GP	Staphylococcus aureus		Blood, Peripheral	FXA
80	GP	Staphylococcus aureus	79	Blood, Peripheral	FXA
81	GP	Enterococcus faecium		Blood, Central Catheter	BFA
82	GP	Enterococcus faecium	81	Blood, Peripheral	BFA
83	GP	Enterococcus faecium	81	Blood, Central Catheter	BFA
84	GN	Klebsiella pneumoniae		Blood, Peripheral	BSN
85	GN	Klebsiella pneumoniae	84	Blood, Peripheral	BSN
86	GN	Escherichia coli		Blood, Peripheral	FXN
87	GN	Escherichia coli		Blood, Peripheral	BSN
88	GN	Escherichia coli		Blood, Peripheral	BSN
89	GN	Escherichia coli	88	Blood, Peripheral	BSN
90	GN	Escherichia coli		Blood, Peripheral	BSN
91	GN	Citrobacter braakii		Blood, Peripheral	BFA
92	GN	Escherichia coli		Blood, Peripheral	FXN
93	GP	Staphylococcus aureus		Blood, Peripheral	BFA
94	GP	Staphylococcus aureus	93	Blood, Peripheral	BFA
95	GP	Enterococcus faecium		Blood, Central Catheter	BFA
96	GN	Escherichia coli		Blood, Peripheral	FXN
97	GN	Escherichia coli	96	Blood, Peripheral	FXA
98	GP	Enterococcus faecalis		Blood, Peripheral	FXA
99	GP	Enterococcus faecalis	98	Blood, Peripheral	FXN
100	GP	Enterococcus faecium		Blood, Central Catheter	BSN
101	GP	Enterococcus faecium		Blood, Peripheral	BFA
102	GP	Enterococcus faecium	101	Blood, Hickman-White	BFA
103	GP	Enterococcus faecium		Blood, Peripheral	BFA
104	GP	Enterococcus faecalis		Blood, Peripheral	BFA
105	GP	Enterococcus faecalis	104	Blood, Hickman-White	BFA
106	GP	Enterococcus faecalis		Blood, Peripheral	BFA
107	GP	Staphylococcus aureus		Pleural	BFA
108	GN	Escherichia coli		Blood, Peripheral	BSN/A
109	GN	Escherichia coli	108	Blood, Peripheral	BSN/A
110	GN	Enterobacter asburiae		Blood, Peripheral	BSN
111	GN	Escherichia coli		Blood, Peripheral	FXN
112	GN	Escherichia coli	111	Blood, Peripheral	FXN
113	GN	Aeromonas veronii		Blood, Central Catheter	BSN
114	GP	Staphylococcus aureus		Blood, Peripheral	BFA
115	GN	Klebsiella pneumoniae		Ascitic	FXN
116	GN	Escherichia coli		Blood, Peripheral	FXN
117	GP	Staphylococcus aureus		Blood, Peripheral	FXA
118	GP	Staphylococcus aureus	117	Blood, Peripheral	FXN
119	GN	Citrobacter freundii		Blood, Peripheral	BFA
120	GN	Escherichia coli		Peritosol (Dialysis fluid)	BSN
121	GN	Escherichia coli		Blood, Peripheral	BFA
122	GN	Escherichia coli	121	Blood, Peripheral	BFA
123	GP	Enterococcus faecium		Blood, Central Catheter	BFA
124	GP	Staphylococcus aureus		Blood, Peripheral	FXN
125	GN	Klebsiella pneumoniae		Blood, Peripheral	FXN
126	GP	Staphylococcus epidermidis		Blood, Peripheral	BFA
127	GP	Enterococcus faecium		Blood, Peripheral	BSN
128	GP	Staphylococcus aureus		Blood, Peripheral	FXA
129	GN	Escherichia coli		Blood, Peripheral	FXA
130	GN	Escherichia coli	129	Blood, Peripheral	FXN
131	GP	Staphylococcus aureus		Others	BFA
132	GN	Klebsiella pneumoniae		Blood, Peripheral	FXA
133	GN	Klebsiella pneumoniae	132	Blood, Peripheral	FXA
134	GP	Staphylococcus aureus		Blood, Peripheral	BFA
135	GP	Enterococcus faecium		Ascitic	BFA
136	GP	Staphylococcus aureus		Ascitic	BFA
137	GN	Escherichia coli		Blood, Peripheral	FXN
138	GN	Escherichia coli	137	Blood, Peripheral	FXN
139	GN	Escherichia coli		Blood, Peripheral	BFA
140	GN	Klebsiella pneumoniae		Blood, Central Catheter	BFA
141	GP	Staphylococcus aureus		Blood, Peripheral	BFA
142	GP	Enterococcus faecium		Blood, Peripheral	BSN
143	GP	Staphylococcus caprae		Peritosol (Dialysis fluid)	BSN
144	GP	Enterococcus faecium		Blood, Central Catheter	FXN
145	GN	Escherichia coli		Blood, Peripheral	FXN
146	GP	Staphylococcus epidermidis		Blood, Central Catheter	BFA
147	GN	Acinetobacter baumannii		Blood, Peripheral	BFA
148	GP	Staphylococcus aureus		Others	BFA
149	GN	Escherichia coli		Blood, Peripheral	FXN
150	GN	Klebsiella pneumoniae		Blood, Peripheral	FXN
151	GN	Enterobacter aerogenes		Blood, Peripheral	FXA
152	GP	Staphylococcus aureus		Blood, Peripheral	FXN
153	GP	Staphylococcus epidermidis		Peritosol (Dialysis fluid)	BFA
154	GN	Escherichia coli		Ascitic	FXN
155	GP	Staphylococcus aureus		Others	BFA
156	GN	Pseudomonas aeruginosa		Blood, Peripheral	FXA
157	GN	Klebsiella pneumoniae		Blood, Peripheral	FXN
158	GP	Staphylococcus aureus		Blood, Peripheral	FXA
159	GN	Pseudomonas aeruginosa		Blood, Peripheral	FXA
160	GN	Escherichia coli		Blood, Peripheral	FXN
161	GN	Acinetobacter baumannii		Blood, Central Catheter	BFA
162	GN	Escherichia coli		Blood, Peripheral	FXN
163	GN	Escherichia coli		Blood, Peripheral	BFA
164	GP	Enterococcus faecium		Blood, Hickman-Red	BFA
165	GN	Burkholderia cenocepacia		Blood, Central Catheter	FXP
166	GN	Pseudomonas aeruginosa		Blood, Peripheral	BFA
167	GN	Klebsiella pneumoniae		Blood, Central Catheter	BSN
168	GP	Staphylococcus aureus		Blood, Peripheral	FXN
169	GN	Pseudomonas aeruginosa		Blood, Hickman-White	BSN
170	GN	Acinetobacter baumannii		Blood, Peripheral	BFA
171	GN	Escherichia coli		Blood, Peripheral	FXN
172	GP	Staphylococcus epidermidis		Blood, Peripheral	FXP
173	GN	Burkholderia cenocepacia		Blood, Central Catheter	FXP
174	GN	Proteus mirabilis		Blood, Central Catheter	BFA
175	GP	Enterococcus faecium		Blood, Central Catheter	BSN
176	GN	Klebsiella pneumoniae		Blood, Peripheral	FXN
177	GN	Pseudomonas aeruginosa		Blood, Peripheral	BFA
178	GP	Enterococcus faecium		Blood, Central Catheter	BFA
179	GP	Staphylococcus hominis		Blood, Peripheral	BFA
180	GP	Enterococcus faecalis		Blood, Peripheral	FXN
181	GN	Klebsiella pneumoniae		Blood, Peripheral	FXN
182	GN	Acinetobacter baumannii		Blood, Peripheral	BFA
183	GN	Escherichia coli		Blood, Peripheral	FXN
184	GN	Klebsiella pneumoniae		Blood, Peripheral	FXN
185	GN	Pseudomonas aeruginosa		Blood, Peripheral	BFA
186	GN	Escherichia coli		Blood, Peripheral	FXA
187	GN	Escherichia coli		Blood, Peripheral	FXN
188	GN	Acinetobacter pitii		Blood, Central Catheter	BFA
189	GP	Staphylococcus epidermidis		Blood, Central Catheter	FXA
190	GP	Staphylococcus epidermidis		Others	BFA
191	GP	Staphylococcus aureus		Others	BFA
192	GP	Staphylococcus aureus		Blood, Peripheral	FXA
193	GP	Staphylococcus aureus		Blood, Peripheral	FXN
194	GN	Escherichia coli		Blood, Hickman-Red	BFA
195	GP	Staphylococcus aureus		Blood, Peripheral	FXN
196	GP	Staphylococcus aureus		Blood, Central Catheter	BFA
197	GP	Staphylococcus aureus	196	Blood, Peripheral	BFA
198	GP	Staphylococcus epidermidis		Blood, Peripheral	BSN
199	GN	Acinetobacter nosocomialis		Blood, Central Catheter	BFA
200	GP	Staphylococcus aureus		Others	BFA
201	GP	Staphylococcus aureus		Blood, Peripheral	BFA
202	GP	Staphylococcus epidermidis		Others	BFA
203	GP	Staphylococcus aureus		Blood, Peripheral	BFA
204	GP	Staphylococcus epidermidis		Blood, Peripheral	BFA
205	GN	Citrobacter freundii		Ascitic	BFA
206	GN	Escherichia coli		Blood, Peripheral	FXN
